# Supplementary material for: tRNA biogenesis and specific aminoacyl-tRNA synthetases regulate senescence stability under the control of mTOR
Source: PLoS Genet. 2021 Dec 20;17(12):e1009953. doi: 10.1371/journal.pgen.1009953 (PMC8722728; doi:10.1371/journal.pgen.1009953)
Supplement: S1 Table — (XLSX) [file pgen.1009953.s012.xlsx]

## Sheet: Feuil1
Protein	Gene	Forward 5'-3'	Reverse 5'-3'	Application
TBP	TBP	TGCACAGGAGCCAAGAGTGAA	CACATCACAGCTCCCCACCA	RT-qPCR
PPIA	PPIA	ACCCAACACAAATGGTTCCC	AACACCACATGCTTGCCATC	RT-qPCR
EEF1A1	EEF1A1	TGTCGTCATTGGACACGTAG	ATCCAAGACCCAGGCATACT	RT-qPCR
-	5S rRNA	GGCCATACCACCCTGAACGC	CAGCACCCGGTATTCCCAGG	RT-qPCR
-	tRNA-Leu-CAA	ATGGCCGAGTGGTCTAAGG	ACCAGAAGACCCGAACACAG	RT-qPCR/Chip
-	tRNA-Tyr-GTA	CCTTCGATAGCTCAGCTGGT	CGACCTAAGGATGTCCACAAAT	RT-qPCR/Chip
-	tRNA-iMet-CAT	AGAGTGGCGCAGCGGAA	GAGGATGGTTTCGATCCATC	RT-qPCR/Chip
-	tRNA-His-GTG	TGATCGTATAGTGGTTAGTACTCTG	CCGTGACTCGGATTCGAA	RT-qPCR/Chip
-	tRNA-Cys-GCA	TATAGCTCAGGGGTAGAGCA	GGGCACCCGGATTTGAA	RT-qPCR/Chip
-	45S pre-rRNA	CTCCGTTATGGTAGCGCTGC	GCGGAACCCTCGCTTCTC	RT-qPCR
-	18S rRNA	CGGCTACCACATCCAAGGAA	GCTGGAATTACCGCGGCT	RT-qPCR
MAF1	MAF1	GAGCTTCTTCCCCCGGATAC	GTGCTCCAGAGGGGCTAGTA	RT-qPCR
TFIIIB90	BRF1	GCGACCCCAAAGATGCTTCA	GGTACTGGCCTGAATTGGCT	RT-qPCR
p16	CDKN2A	AGTTAATAGCACCTCCTCCG	CGACCCTGTCCCTCAAATC	RT-qPCR
p21	CDKN1A	GCTCCTTCCCATCGCTGTCA	TCACCCTGCCCAACCTTAGA	RT-qPCR
mcm2	mcm2	ATGATGGGCTCTGTGAGGTC	ACCAGGACAGAACCAGCATC	RT-qPCR
Cdc25A	Cdc25A	GAGATCGCCTGGGTAATGAA	TGCGGAACTTCTTCAGGTCT	RT-qPCR
IL-8	CXCL8	TTGGCAGCCTTCCTGATTTC	TCTTTAGCACTCCTTGGCAAAAC	RT-qPCR
TSP1	THSB1	GCTGGGTTGTAATGGAATGG	AGGGCAGGAAGACTATGACAAG	RT-qPCR
IL-1β	IL1B	GGCCCTAAACAGATGAAGTGCT	TGCCGCCATCCAGAGG	RT-qPCR
TSC2	TSC2	GGGACGCCTTAAAGAGCAGA	GTGGGTGTCGTATGATGGGA	RT-qPCR
Leucyl-tRNA synthetase	LARS1	TTTTTGAGTTTCAGGCCGCA	AGGAGTGTCCAGATGTGCTC	RT-qPCR
Tyrosine--tRNA ligase	YARS1	TGTCTCTTCAGTCTGCTCCA	CCGAGTTCTGCACCGAATAA	RT-qPCR
Cysteinyl-tRNA synthetase	CARS1	CAGCTCTTGGAGGATGTTCA	CACAGCTTTCTCAAGTGGCT	RT-qPCR
mcm3	MCM3	GGGTGGAACGAGACCTAGAA	GTCAGACCCACTCCAGAGGA	RT-qPCR
CDT1	CDT1	GGCACCAGGAGGTCAGATTA	CGATGTCGGGTACTTCATCC	RT-qPCR
CDC6	CDC6	CCAAAAAGGAAGCTGTCTCG	GAGGGGGACCATTCTCTTTC	RT-qPCR
TK1	TK1	TTGGAGAGTACTCGGGTTCG	CCAGGCACTTGTACTGAGCA	RT-qPCR
EZH2	EZH2	AGGAGTTTGCTGCTGCTCTC	CCGAGAATTTGCTTCAGAGG	RT-qPCR
Bax	BAX	GGTTGTCGCCCTTTTCTACT	GGAGGAAGTCCAATGTCCAG	RT-qPCR
Bim	BCL2L11	CTCTGTGCCTGCTCCTTATG	TTCACTGCTCCCTAACCTGA	RT-qPCR
Puma	BBC3	GAGATGGAGCCCAATTAGGTG	ACATGGTGCAGAGAAAGTCC	RT-qPCR
Noxa	PMAIP1	GCAAGAATGGAAGACCCTTGA	GTAGGCCAGCGGTAATCTTC	RT-qPCR
Caspase-3	CASP3	CTCTGGAATATCCCTGGACAAC	TTGCTGCATCGACATCTGTA	RT-qPCR
Caspase-9	CASP9	TGTGTCCTACTCTACTTTCCCA	GAGCCCACTGCTCAAAGAT	RT-qPCR
Bcl-2	BCL2	GCTGAAGATTGATGGGATCGT	ATCAGTCTACTTCCTCTGTGATG	RT-qPCR
Bcl-XL	BCL2L1	GGTCCCTTGCAGCTAGTTTT	CAGCCACAAACCCTTCCATA	RT-qPCR
